# Supplementary material for: The Presence of Bacterial and Protozoan Pathogens in Wild Fallow Deer (Dama dama) from a Protected Area in Central Italy
Source: Biology (Basel). 2025 Mar 26;14(4):342. doi: 10.3390/biology14040342 (PMC12024986; doi:10.3390/biology14040342)
Supplement: Supplementary file 1 [file biology-14-00342-s001.zip]

Archive with 1 entries (1 files):
- biology-3515541-supplementary.pdf
